# Supplementary material for: Imaging and Quantification of mRNA Molecules at Single-Cell Resolution in the Human Fungal Pathogen Candida albicans
Source: mSphere. 2021 Jul 7;6(4):e00411-21. doi: 10.1128/mSphere.00411-21 (PMC8386430; doi:10.1128/mSphere.00411-21)
Supplement: TABLE S3 [file msphere.00411-21-st003.xlsx]

## Sheet: Table S3
Table S3. Oligos used in this study
Number	Description	Sequence (5´-3´)
	RTG3 CRISPR-Cas9 gene deletion
JCP_2370	FRAG_A FOR	GACGGCACGGCCACGCGTTTAAACCGCC
JCP_2371	FRAG_A REV	CAAATTAAAAATAGTTTACGCAAG
JCP_2441	gRNA ORF19.2315 for FRAG_B	CGTAAACTATTTTTAATTTGGTTGACGGAGAAAAAAACTGGTTTTAGAGCTAGAAATAGC
JCP_2372	FRAG_B REV	CCCGCCAGGCGCTGGGGTTTAAACACCG
JCP_2375	FRAG_C FOR	AGGTGATGCTGAAGCTATTGAAG
JCP_2576	Frag C reverse HIS-FLP CRISPR	TAAAGCTGCCACAAGAGGTATTTC
JCP_2443	donor DNA ORF19.2315 FOR	CACAATTGATTGCAATCACTTACAACAATCATTCTTAACAAAAACTAAATTTACGATTTTAATTTCTGGAGGTAGTAGTATAAGTATAAGTATTATTATT
JCP_2444	donor DNA ORF19.2315 REV	AATAATAATACTTATACTTATACTACTACCTCCAGAAATTAAAATCGTAAATTTAGTTTTTGTTAAGAATGATTGTTGTAAGTGATTGCAATCAATTGTG
JCP_2445	internal ORF19.2315 FOR	GCTTGTGGATGGACAGGATT
JCP_2446	internal ORF19.2315 REV	GTGGGCTTAAAGCATTCCAA
JCP_2447	flanking ORF19.2315 FOR	AACGAGGGAGGGAGAGAGAG
JCP_2448	flanking ORF19.2315 REV	ATGTCCATCGCAAGGAAAAC
	Single deletion of PPZ1
JCP_2716	Fw1 + Kpn1I	ATATGGTACCCGTTGTGTAATGGCTAGGAG
JCP_2718	Fw 2 + SacII	ATATCCGCGGAGGGGGAGAGGGTTGGGTAT
JCP_2719	Rev 2 + SacI	ATATGAGCTCTGTTGTTGATGATGATGCAG
JCP_2912	Rev 1 + ApaI	ATATGGGCCCAATAGATAGATAGATAGATAGATA
JCP_2915	Fw confirmation of correct locus insertion of PSFS5 F1/F2 for PPZ1 deletion	CTCTTTGACCGTTGAAAGGATG
JCP_2916	Rev confirmation of correct locus insertion of PSFS5 F1/F2 for PPZ1 deletion	AAGACCGAGAGAATGAGACAAGGA
JCP_2917	Fw confirmation of SAT1/PPZ1 removal	CTACCATCAATCAATCACTCAC
JCP_2918	Rev confirmation of SAT1/PPZ1 removal	GCTCTCTCTACAAAGAAAACTC
	Replacement of remaining PPZ1 endogenous promotor for MET3 promotor
JCP_2898	PPZ1:SAT1 FLP Fw	CAAACAAAGAGAAAAAAAAATTACACCAAGAAGAAAACTTGTTGTCTTTTCTTCTTCCCCCTAAATTCTTtcactagtgaattcgcgctc
JCP_2899	SAT1 FLP:pMET3 fusion Rev (Universal)	CAGTATAATTCCCAAGGGAATGGGCGGCCGCTCTAGAACTA
JCP_2900	pMET3:SAT1 FLP phusion Fw (Universal)	CATTCCCTTGGGAATTATACTG
JCP_2901	pMET3:PPZ1 Rev	TAGATCTTGTGGAATTATTAGTATCTGATCTTTGTAATGTTGGAGCTGATTTAGATGAATTAGAACCCATTCCGGGGAGGGTATTTACTT
JCP_2902	Nested for phusion of SAT1 FLP:pMET:PPZ1 Fw	CAAACAAAGAGAAAAAAAAAT
JCP_2903	Nested for phusion of SAT1 FLP:pMET:PPZ1 Rev	GATCTTGTGGAATTATTAGTATCT
JCP_2904	Confirmation of pMET3 insertion Fw (universal)	CTACAAGGAACGACATAGATCC
JCP_2905	Confirmation of pMET3:PPZ1 insertion Rev	GTTCGTTTACCACTAAATCCAG
