# Supplementary material for: Imaging and Quantification of mRNA Molecules at Single-Cell Resolution in the Human Fungal Pathogen Candida albicans
Source: mSphere. 2021 Jul 7;6(4):e00411-21. doi: 10.1128/mSphere.00411-21 (PMC8386430; doi:10.1128/mSphere.00411-21)
Supplement: TABLE S4 [file msphere.00411-21-st004.xlsx]

## Sheet: Table S4
Table S4. HCR probes used in this study
Lab code	Name	Sequence (5´-3´)
JCP_3065	Probe 1 Ash1 B1	gAggAgggCAgCAAACggAATCGAAACTTCGAGATCTAGTGTGTG
JCP_3066	Probe 2 Ash1 B1	gAggAgggCAgCAAACggAATTTCATATGGAGGAGATGGTGGTGC
JCP_3067	Probe 3 Ash1 B1	gAggAgggCAgCAAACggAAATGGGGATAACGGACTGGAAAACTT
JCP_3068	Probe 4 Ash1 B1	gAggAgggCAgCAAACggAACCTCCAATTTTCGTCATTGGGTTTG
JCP_3069	Probe 5 Ash1 B1	gAggAgggCAgCAAACggAACTTAGTTTGGAGTCAAAACTTGGTT
JCP_3070	Probe 6 Ash1 B1	gAggAgggCAgCAAACggAACCAACTCTAGATATTCGGGATAGTT
JCP_3071	Probe 7 Ash1 B1	gAggAgggCAgCAAACggAATGGGGCTTGTGGTGTGGTGTAAGAA
JCP_3072	Probe 8 Ash1 B1	gAggAgggCAgCAAACggAATGTGTGTAGAAATAGGTGGCTGTGG
JCP_3073	Probe 9 Ash1 B1	gAggAgggCAgCAAACggAAATATGCATACCCTTGGTGCGTGATG
JCP_3074	Probe 10 Ash1 B1	gAggAgggCAgCAAACggAACCACATGCAATACAGCTATAACCCT
JCP_3075	Probe 11 Ash1 B1	CTTAAGGTTTTAGCTTCTTGGAATATAgAAgAgTCTTCCTTTACg
JCP_3076	Probe 12 Ash1 B1	ACCTACTAGCTCTGGTGGGTGTAGCTAgAAgAgTCTTCCTTTACg
JCP_3077	Probe 13 Ash1 B1	ATGTGACAGTCGCTATTGGTGATGATAgAAgAgTCTTCCTTTACg
JCP_3078	Probe 14 Ash1 B1	TTTGGCAATTTTATCCAAAAGCCCGTAgAAgAgTCTTCCTTTACg
JCP_3079	Probe 15 Ash1 B1	GCAATTGACAGTTGTTGGATTTTCGTAgAAgAgTCTTCCTTTACg
JCP_3080	Probe 16 Ash1 B1	CTTTCAATTGTAATAATGACTCGGCTAgAAgAgTCTTCCTTTACg
JCP_3081	Probe 17 Ash1 B1	TTGTTGTGAAGGTGGGTGGTAAAATTAgAAgAgTCTTCCTTTACg
JCP_3082	Probe 18 Ash1 B1	CAGATGGAGGTGATATTGGAATGAATAgAAgAgTCTTCCTTTACg
JCP_3083	Probe 19 Ash1 B1	AGCATGGTGATTGGTCTGACCCACATAgAAgAgTCTTCCTTTACg
JCP_3084	Probe 20 Ash1 B1	GATTTAGGAAGTACTTCAACTCTCCTAgAAgAgTCTTCCTTTACg
JCP_3045	Probe 1 Rtg3 B2	CCTCgTAAATCCTCATCAAAGCAGGGCTAAGTTACTATTACTATC
JCP_3046	Probe 2 Rtg3 B2	CCTCgTAAATCCTCATCAAACAGATTACCACTGCCGGAGTAACCG
JCP_3047	Probe 3 Rtg3 B2	CCTCgTAAATCCTCATCAAAATAATCCTGTCCATCCACAAGCTGA
JCP_3048	Probe 4 Rtg3 B2	CCTCgTAAATCCTCATCAAAGGCTACGTCATCCAAGAAAGGCTCA
JCP_3049	Probe 5 Rtg3 B2	CCTCgTAAATCCTCATCAAATAGGAGAAAGCGGACGTGGGGATGT
JCP_3050	Probe 6 Rtg3 B2	CCTCgTAAATCCTCATCAAAGTGTTCACCTCTGGTTGACGGAGAA
JCP_3051	Probe 7 Rtg3 B2	CCTCgTAAATCCTCATCAAACCAGGAGACGCAAACGTGGGATTGA
JCP_3052	Probe 8 Rtg3 B2	CCTCgTAAATCCTCATCAAAAGCTCAACACCGAAGAATGAGGCGG
JCP_3053	Probe 9 Rtg3 B2	CCTCgTAAATCCTCATCAAACCACGGCGTTGTGGAATTCACGTCT
JCP_3054	Probe 10 Rtg3 B2	CCTCgTAAATCCTCATCAAAGCTCGAGGTATTGGATCCATTGGAA
JCP_3055	Probe 11 Rtg3 B2	GTTGTTGTTGCTGATTTAGCTGAGGAAATCATCCAgTAAACCgCC
JCP_3056	Probe 12 Rtg3 B2	ATTGTTGGATGTGTTGAGGTTTGCGAAATCATCCAgTAAACCgCC
JCP_3057	Probe 13 Rtg3 B2	GTAACTTGTAAATCCCATTGGGCTTAAATCATCCAgTAAACCgCC
JCP_3058	Probe 14 Rtg3 B2	TTGGGGACCCAAAATCGCTTGGGAGAAATCATCCAgTAAACCgCC
JCP_3059	Probe 15 Rtg3 B2	GGTTGACAAATTGTTGACCTGACTGAAATCATCCAgTAAACCgCC
JCP_3060	Probe 16 Rtg3 B2	CTCAGCGATAGAGCCCAATCCACTTAAATCATCCAgTAAACCgCC
JCP_3061	Probe 17 Rtg3 B2	GAATTCAAGTAGGGGATGGTATCAAAAATCATCCAgTAAACCgCC
JCP_3062	Probe 18 Rtg3 B2	CATTTCCGGAAGATATTGGTACCGAAAATCATCCAgTAAACCgCC
JCP_3063	Probe 19 Rtg3 B2	CCTTGATAAGATCACGTCTTCTTCTAAATCATCCAgTAAACCgCC
JCP_3064	Probe 20 Rtg3 B2	AGAAGTTTGGGATTGTGGTTGTGACAAATCATCCAgTAAACCgCC
JCP_2953	Probe 1 Ash1 B3	gTCCCTgCCTCTATATCTTTTCGAAACTTCGAGATCTAGTGTGTG
JCP_2954	Probe 2 Ash1 B3	gTCCCTgCCTCTATATCTTTTTTCATATGGAGGAGATGGTGGTGC
JCP_2955	Probe 3 Ash1 B3	gTCCCTgCCTCTATATCTTTATGGGGATAACGGACTGGAAAACTT
JCP_2956	Probe 4 Ash1 B3	gTCCCTgCCTCTATATCTTTCCTCCAATTTTCGTCATTGGGTTTG
JCP_2957	Probe 5 Ash1 B3	gTCCCTgCCTCTATATCTTTCTTAGTTTGGAGTCAAAACTTGGTT
JCP_2958	Probe 6 Ash1 B3	gTCCCTgCCTCTATATCTTTCCAACTCTAGATATTCGGGATAGTT
JCP_2959	Probe 7 Ash1 B3	gTCCCTgCCTCTATATCTTTTGGGGCTTGTGGTGTGGTGTAAGAA
JCP_2960	Probe 8 Ash1 B3	gTCCCTgCCTCTATATCTTTTGTGTGTAGAAATAGGTGGCTGTGG
JCP_2961	Probe 9 Ash1 B3	gTCCCTgCCTCTATATCTTTATATGCATACCCTTGGTGCGTGATG
JCP_2962	Probe 10 Ash1 B3	gTCCCTgCCTCTATATCTTTCCACATGCAATACAGCTATAACCCT
JCP_2963	Probe 11 Ash1 B3	CTTAAGGTTTTAGCTTCTTGGAATATTCCACTCAACTTTAACCCg
JCP_2964	Probe 12 Ash1 B3	ACCTACTAGCTCTGGTGGGTGTAGCTTCCACTCAACTTTAACCCg
JCP_2965	Probe 13 Ash1 B3	ATGTGACAGTCGCTATTGGTGATGATTCCACTCAACTTTAACCCg
JCP_2966	Probe 14 Ash1 B3	TTTGGCAATTTTATCCAAAAGCCCGTTCCACTCAACTTTAACCCg
JCP_2967	Probe 15 Ash1 B3	GCAATTGACAGTTGTTGGATTTTCGTTCCACTCAACTTTAACCCg
JCP_2968	Probe 16 Ash1 B3	CTTTCAATTGTAATAATGACTCGGCTTCCACTCAACTTTAACCCg
JCP_2969	Probe 17 Ash1 B3	TTGTTGTGAAGGTGGGTGGTAAAATTTCCACTCAACTTTAACCCg
JCP_2970	Probe 18 Ash1 B3	CAGATGGAGGTGATATTGGAATGAATTCCACTCAACTTTAACCCg
JCP_2971	Probe 19 Ash1 B3	AGCATGGTGATTGGTCTGACCCACATTCCACTCAACTTTAACCCg
JCP_2972	Probe 20 Ash1 B3	GATTTAGGAAGTACTTCAACTCTCCTTCCACTCAACTTTAACCCg
JCP_3007	Probe 1 Cht2 B3	gTCCCTgCCTCTATATCTTTCTGACGATGCTACAACTGCAGCAGC
JCP_3008	Probe 2 Cht2 B3	gTCCCTgCCTCTATATCTTTGTATTGTGCCAATCTTTCTTGACCA
JCP_3009	Probe 3 Cht2 B3	gTCCCTgCCTCTATATCTTTCCACCACCTAAAGATAATAACACGG
JCP_3010	Probe 4 Cht2 B3	gTCCCTgCCTCTATATCTTTCGAAACCATCAACAACAGCGTCATC
JCP_3011	Probe 5 Cht2 B3	gTCCCTgCCTCTATATCTTTACCAGCAAAGTGTGAGTCACATTTG
JCP_3012	Probe 6 Cht2 B3	gTCCCTgCCTCTATATCTTTAGAACCTGAACCAGTGGTGGCAGCA
JCP_3013	Probe 7 Cht2 B3	gTCCCTgCCTCTATATCTTTGAAGAAGATGGGGCAACACAAGCAT
JCP_3014	Probe 8 Cht2 B3	gTCCCTgCCTCTATATCTTTGCAGAAGTAGTGGTGGCAGATTGGG
JCP_3015	Probe 9 Cht2 B3	gTCCCTgCCTCTATATCTTTCCAGTAGTAACTGGAGTGGCAACAC
JCP_3016	Probe 10 Cht2 B3	gTCCCTgCCTCTATATCTTTAAGTGGTTTGGCCCTTTTCAACACC
JCP_3017	Probe 11 Cht2 B3	CAACTTGATTGGAGGCACTGGCCAATTCCACTCAACTTTAACCCg
JCP_3018	Probe 12 Cht2 B3	AATGATGTCAACGTCAGCTTCCTGATTCCACTCAACTTTAACCCg
JCP_3019	Probe 13 Cht2 B3	ACATCGCTGAAACCATAGTCACCAATTCCACTCAACTTTAACCCg
JCP_3020	Probe 14 Cht2 B3	TAGCACCACCGTGTTCAATGTCAAATTCCACTCAACTTTAACCCg
JCP_3021	Probe 15 Cht2 B3	AGCCCCAGAAGCATCCCAAAGGGAGTTCCACTCAACTTTAACCCg
JCP_3022	Probe 16 Cht2 B3	GACGGTTGAAATGGCAAGTTTGGTGTTCCACTCAACTTTAACCCg
JCP_3023	Probe 17 Cht2 B3	GTAGTAGTGGTAGATTGTGTAGTAGTTCCACTCAACTTTAACCCg
JCP_3024	Probe 18 Cht2 B3	ATCTGGTTAGATTTAGTGGCAACAGTTCCACTCAACTTTAACCCg
JCP_3025	Probe 19 Cht2 B3	GTATCGATGTCAGTTACGACAACAATTCCACTCAACTTTAACCCg
JCP_3026	Probe 20 Cht2 B3	CTTCAGTGGTACCAACAACAGGGTATTCCACTCAACTTTAACCCg
JCP_3027	Probe 1 Ppz1 B3	gTCCCTgCCTCTATATCTTTCTATTAGACCTAGTAGATCTTGTGG
JCP_3028	Probe 2 Ppz1 B3	gTCCCTgCCTCTATATCTTTCAGATGTGGCGATAGTGTGTCGGAA
JCP_3029	Probe 3 Ppz1 B3	gTCCCTgCCTCTATATCTTTTGATGTTGACAACGGTGAACCTGGC
JCP_3030	Probe 4 Ppz1 B3	gTCCCTgCCTCTATATCTTTGCCAATTCTAATAGTGAAGGTTGTG
JCP_3031	Probe 5 Ppz1 B3	gTCCCTgCCTCTATATCTTTTGGCACATTCATGATTCCCTCGTAA
JCP_3032	Probe 6 Ppz1 B3	gTCCCTgCCTCTATATCTTTCATATGAGCTCGACATACAAGATCA
JCP_3033	Probe 7 Ppz1 B3	gTCCCTgCCTCTATATCTTTCTCCACAATAATTAGGGGCAGAAAA
JCP_3034	Probe 8 Ppz1 B3	gTCCCTgCCTCTATATCTTTTTATAGTATCCGCCGGATCAGACCA
JCP_3035	Probe 9 Ppz1 B3	gTCCCTgCCTCTATATCTTTCTTCTTCTTGTTGTTGTTGTGAGTC
JCP_3036	Probe 10 Ppz1 B3	CTAATGGACCTTCTCAGTCTTATTGTTCCACTCAACTTTAACCCg
JCP_3037	Probe 11 Ppz1 B3	ATTGGGGGTTTGTAATGTCTCATTATTCCACTCAACTTTAACCCg
JCP_3038	Probe 12 Ppz1 B3	TGTACGAGAAATAGTATTGCCGTTCTTCCACTCAACTTTAACCCg
JCP_3039	Probe 13 Ppz1 B3	ACATCTCCAACAACTTTAACCGGTGTTCCACTCAACTTTAACCCg
JCP_3040	Probe 14 Ppz1 B3	CATAAAATCCATATACTCGAGTGACTTCCACTCAACTTTAACCCg
JCP_3041	Probe 15 Ppz1 B3	GAAAAATTCATAACCATCTTCAACCTTCCACTCAACTTTAACCCg
JCP_3042	Probe 16 Ppz1 B3	CCATAACTGCTCCCCAATTATCAAATTCCACTCAACTTTAACCCg
JCP_3043	Probe 17 Ppz1 B3	CTCCTCTTTCATTATCTTCCCATTCTTCCACTCAACTTTAACCCg
JCP_3044	Probe 18 Ppz1 B3	GTTGTTGTGATTGTGATTGCTCTTCTTCCACTCAACTTTAACCCg
B1(Alexa 546), B2 (Alexa 647) and B3 (Alexa 488) were purchased from Molecular Instruments, Inc.
